# Supplementary material for: Development of Rice Mutants with Enhanced Resilience to Drought Stress and Their Evaluation by Lab Assay, Field, and Multivariate Analysis
Source: Scientifica (Cairo). 2024 Aug 29;2024:4373987. doi: 10.1155/2024/4373987 (PMC11377117; doi:10.1155/2024/4373987)
Supplement: Supplementary Materials — Graphs are presented in Figure S1 to S12. Table S1: principal component analysis for growth, seedling, morphophysiological, yield-related, and biochemical parameters under control and drought stress conditions. Table S2: correlation matrix (Pearson). [file 4373987.f1.zip]

Archive with 2 entries (2 files):
- Supplementary Graphs.docx
- Supplementary Table 2.pdf
